# Supplementary material for: Analysis of the Thermal Aging Kinetics of Tallow, Chicken Oil, Lard, and Sheep Oil
Source: Molecules. 2024 Sep 4;29(17):4191. doi: 10.3390/molecules29174191 (PMC11396900; doi:10.3390/molecules29174191)
Supplement: Supplementary file 1 [file molecules-29-04191-s001.zip]

Archive with 1 entries (1 files):
- molecules-3151221-supplementary.pdf
